# Supplementary material for: Metabolic Landscape of Endometrial Cancer: Insights into Pathway Dysregulation and Metabolic Features
Source: Biomedicines. 2026 Jan 17;14(1):202. doi: 10.3390/biomedicines14010202 (PMC12838860; doi:10.3390/biomedicines14010202)
Supplement: Supplementary file 1 [file biomedicines-14-00202-s001.zip]

Archive with 1 entries (1 files):
- biomedicines-4071554-supplementary.pdf
